# Supplementary material for: Composition Characterization of Cinnamomum osmophloeum Kanehira Hydrosol and Its Enhanced Effects on Erectile Function
Source: Plants (Basel). 2024 May 31;13(11):1518. doi: 10.3390/plants13111518 (PMC11174926; doi:10.3390/plants13111518)
Supplement: Supplementary file 1 [file plants-13-01518-s001.zip]

Archive with 1 entries (1 files):
- plants-3021885-supplementary.pdf
